# Supplementary material for: Generation and utilization of a HEK-293T murine GM-CSF expressing cell line
Source: PLoS One. 2021 Apr 9;16(4):e0249117. doi: 10.1371/journal.pone.0249117 (PMC8034741; doi:10.1371/journal.pone.0249117)
Supplement: S1 File — (APE) [file pone.0249117.s007.ape]

LOCUS       681_BID_hMCSF_pu        8456 bp ds-DNA     circular     25-JAN-2018
DEFINITION  pSicoR complete plasmid sequence.
SOURCE      pSicoR.
  ORGANISM  other sequences; artificial sequences; vectors.
COMMENT     See Addgene plasmid 11579 at www.addgene.org GFP removed and
            replaced by mCherry on 7/5/22, See RJLK16, page 139)
COMMENT     
COMMENT     ApEinfo:methylated:1
FEATURES             Location/Qualifiers
     promoter        261..824
                     /dnas_title="CMV_immearly_promoter"
                     /vntifkey=30
                     /locus_tag="CMV_immearly_promoter"
                     /label=promoter
                     /ApEinfo_fwdcolor=pink
                     /ApEinfo_revcolor=pink
                     /ApEinfo_graphicformat=arrow_data {{0 1 2 0 0 -1} {} 0}
                     width 5 offset 0
     misc_feature    complement(3015..3440)
                     /label=mGM-CSF (CSF2) ORF
                     /ApEinfo_fwdcolor=cyan
                     /ApEinfo_revcolor=cyan
                     /ApEinfo_graphicformat=arrow_data {{0 1 2 0 0 -1} {} 0}
                     width 5 offset 0
     promoter        248..260
                     /dnas_title="CMV_immearly_promoter"
                     /vntifkey=30
                     /locus_tag="CMV_immearly_promoter(1)"
                     /label=CMV_immearly_promoter
                     /ApEinfo_fwdcolor=pink
                     /ApEinfo_revcolor=pink
                     /ApEinfo_graphicformat=arrow_data {{0 1 2 0 0 -1} {} 0}
                     width 5 offset 0
     primer          781..801
                     /dnas_title="CMV forward (2*!)"
                     /vntifkey=27
                     /locus_tag="CMV forward (2*!)"
                     /label=primer
                     /ApEinfo_fwdcolor=pink
                     /ApEinfo_revcolor=pink
                     /ApEinfo_graphicformat=arrow_data {{0 1 2 0 0 -1} {} 0}
                     width 5 offset 0
     misc_feature    5218..5235
                     /locus_tag="mCherry"
                     /label=misc_feature
                     /ApEinfo_fwdcolor=#ff0309
                     /ApEinfo_revcolor=#ff0309
                     /ApEinfo_graphicformat=arrow_data {{0 1 2 0 0 -1} {} 0}
                     width 5 offset 0
     misc_feature    4528..5217
                     /locus_tag="mCherry(1)"
                     /label=mCherry
                     /ApEinfo_fwdcolor=#ff0309
                     /ApEinfo_revcolor=#ff0309
                     /ApEinfo_graphicformat=arrow_data {{0 1 2 0 0 -1} {} 0}
                     width 5 offset 0
     misc_feature    5236..5265
                     /locus_tag="3x NLS"
                     /label=misc_feature(1)
                     /ApEinfo_label=misc_feature
                     /ApEinfo_fwdcolor=cyan
                     /ApEinfo_revcolor=green
                     /ApEinfo_graphicformat=arrow_data {{0 1 2 0 0 -1} {} 0}
                     width 5 offset 0
     misc_feature    844..1024
                     /dnas_title="HIV-1_5_LTR"
                     /vntifkey=21
                     /locus_tag="HIV-1_5_LTR"
                     /label=misc_feature(2)
                     /ApEinfo_label=misc_feature
                     /ApEinfo_fwdcolor=pink
                     /ApEinfo_revcolor=pink
                     /ApEinfo_graphicformat=arrow_data {{0 1 2 0 0 -1} {} 0}
                     width 5 offset 0
     misc_feature    1135..1179
                     /dnas_title="HIV-1_psi_pack"
                     /vntifkey=21
                     /locus_tag="HIV-1_psi_pack"
                     /label=misc_feature(3)
                     /ApEinfo_label=misc_feature
                     /ApEinfo_fwdcolor=pink
                     /ApEinfo_revcolor=pink
                     /ApEinfo_graphicformat=arrow_data {{0 1 2 0 0 -1} {} 0}
                     width 5 offset 0
     misc_feature    1695..1928
                     /dnas_title="RRE"
                     /vntifkey=21
                     /locus_tag="RRE"
                     /label=misc_feature(4)
                     /ApEinfo_label=misc_feature
                     /ApEinfo_fwdcolor=pink
                     /ApEinfo_revcolor=pink
                     /ApEinfo_graphicformat=arrow_data {{0 1 2 0 0 -1} {} 0}
                     width 5 offset 0
     primer          complement(314..334)
                     /dnas_title="MO-220_2*! (pSicoR rev colony)"
                     /vntifkey=27
                     /locus_tag="MO-220_2*! (pSicoR rev colony)"
                     /label=primer(1)
                     /ApEinfo_label=primer
                     /ApEinfo_fwdcolor=pink
                     /ApEinfo_revcolor=pink
                     /ApEinfo_graphicformat=arrow_data {{0 1 2 0 0 -1} {} 0}
                     width 5 offset 0
     misc_feature    6125..6146
                     /dnas_title="U3PPT"
                     /vntifkey=21
                     /locus_tag="U3PPT"
                     /label=misc_feature(5)
                     /ApEinfo_label=misc_feature
                     /ApEinfo_fwdcolor=#00ff00
                     /ApEinfo_revcolor=cyan
                     /ApEinfo_graphicformat=arrow_data {{0 1 2 0 0 -1} {} 0}
                     width 5 offset 0
     misc_feature    3608..3830
                     /note="short EIF-1a promoter"
                     /locus_tag="short EIF-1a promoter"
                     /label=short EIF-1a promoter
                     /ApEinfo_fwdcolor=pink
                     /ApEinfo_revcolor=pink
                     /ApEinfo_graphicformat=arrow_data {{0 1 2 0 0 -1} {} 0}
                     width 5 offset 0
     misc_feature    complement(2641..2896)
                     /dnas_title="SV40 polyA unidirectional"
                     /vntifkey=21
                     /locus_tag="SV40 polyA unidirectional"
                     /label=misc_feature(6)
                     /ApEinfo_label=misc_feature
                     /ApEinfo_fwdcolor=pink
                     /ApEinfo_revcolor=pink
                     /ApEinfo_graphicformat=arrow_data {{0 1 2 0 0 -1} {} 0}
                     width 5 offset 0
     misc_feature    6125..6140
                     /dnas_title="cPPT"
                     /vntifkey=21
                     /locus_tag="cPPT"
                     /label=misc_feature(7)
                     /ApEinfo_label=misc_feature
                     /ApEinfo_fwdcolor=#00ff00
                     /ApEinfo_revcolor=cyan
                     /ApEinfo_graphicformat=arrow_data {{0 1 2 0 0 -1} {} 0}
                     width 5 offset 0
     misc_feature    2776..2798
                     /note=""
                     /locus_tag=""
                     /label=
                     /ApEinfo_fwdcolor=pink
                     /ApEinfo_revcolor=pink
                     /ApEinfo_graphicformat=arrow_data {{0 1 2 0 0 -1} {} 0}
                     width 5 offset 0
     misc_feature    6462..6642
                     /dnas_title="truncHIV-1_3_LTR"
                     /vntifkey=21
                     /locus_tag="truncHIV-1_3_LTR"
                     /label=misc_feature(8)
                     /ApEinfo_label=misc_feature
                     /ApEinfo_fwdcolor=#00ff00
                     /ApEinfo_revcolor=cyan
                     /ApEinfo_graphicformat=arrow_data {{0 1 2 0 0 -1} {} 0}
                     width 5 offset 0
     misc_feature    2867..2888
                     /note="Sensor seq primer"
                     /locus_tag="Sensor seq primer"
                     /label=Sensor seq primer
                     /ApEinfo_fwdcolor=pink
                     /ApEinfo_revcolor=pink
                     /ApEinfo_graphicformat=arrow_data {{0 1 2 0 0 -1} {} 0}
                     width 5 offset 0
     rep_origin      complement(6689..7308)
                     /dnas_title="pBR322_origin"
                     /vntifkey=33
                     /locus_tag="pBR322_origin"
                     /label=rep_origin
                     /ApEinfo_fwdcolor=pink
                     /ApEinfo_revcolor=pink
                     /ApEinfo_graphicformat=arrow_data {{0 1 2 0 0 -1} {} 0}
                     width 5 offset 0
     promoter        3459..3567
                     /dnas_title="minhCMV"
                     /vntifkey=30
                     /locus_tag="minhCMV"
                     /label=promoter(1)
                     /ApEinfo_label=promoter
                     /ApEinfo_fwdcolor=pink
                     /ApEinfo_revcolor=pink
                     /ApEinfo_graphicformat=arrow_data {{0 1 2 0 0 -1} {} 0}
                     width 5 offset 0
     gene            complement(7463..8323)
                     /gene="Ampicillin"
                     /vntifkey=60
                     /locus_tag="pBR322_origin(1)"
                     /label=pBR322_origin
                     /ApEinfo_fwdcolor=pink
                     /ApEinfo_revcolor=pink
                     /ApEinfo_graphicformat=arrow_data {{0 1 2 0 0 -1} {} 0}
                     width 5 offset 0
     misc_feature    3441..3441
                     /note="3003sdms(R)"
                     /locus_tag="3003sdms(R)"
                     /label=3003sdms(R)
                     /ApEinfo_fwdcolor=pink
                     /ApEinfo_revcolor=pink
                     /ApEinfo_graphicformat=arrow_data {{0 1 2 0 0 -1} {} 0}
                     width 5 offset 0
     primer          complement(5341..5362)
                     /dnas_title="MO-228 (WPRE rev seq primer)"
                     /vntifkey=27
                     /locus_tag="MO-228 (WPRE rev seq primer)"
                     /label=primer(2)
                     /ApEinfo_label=primer
                     /ApEinfo_fwdcolor=pink
                     /ApEinfo_revcolor=pink
                     /ApEinfo_graphicformat=arrow_data {{0 1 2 0 0 -1} {} 0}
                     width 5 offset 0
     misc_feature    3459..3830
                     /locus_tag="sEF-minCMV Bidirectional promoter"
                     /label=misc_feature(9)
                     /ApEinfo_label=misc_feature
                     /ApEinfo_fwdcolor=#ee1cff
                     /ApEinfo_revcolor=#ee1cff
                     /ApEinfo_graphicformat=arrow_data {{0 1 2 0 0 -1} {} 0}
                     width 5 offset 0
     misc_feature    3856..4515
                     /locus_tag="Puro-T2A"
                     /label=misc_feature(10)
                     /ApEinfo_label=misc_feature
                     /ApEinfo_fwdcolor=cyan
                     /ApEinfo_revcolor=cyan
                     /ApEinfo_graphicformat=arrow_data {{0 1 2 0 0 -1} {} 0}
                     width 5 offset 0
     misc_feature    5347..5934
                     /dnas_title="WPRE"
                     /vntifkey=21
                     /locus_tag="WPRE"
                     /label=misc_feature(11)
                     /ApEinfo_label=misc_feature
                     /ApEinfo_fwdcolor=#00ff00
                     /ApEinfo_revcolor=cyan
                     /ApEinfo_graphicformat=arrow_data {{0 1 2 0 0 -1} {} 0}
                     width 5 offset 0
     primer          complement(5937..5953)
                     /dnas_title="pBluescriptKS_primer"
                     /vntifkey=21
                     /locus_tag="pBluescriptKS_primer"
                     /label=primer(3)
                     /ApEinfo_label=primer
                     /ApEinfo_fwdcolor=pink
                     /ApEinfo_revcolor=pink
                     /ApEinfo_graphicformat=arrow_data {{0 1 2 0 0 -1} {} 0}
                     width 5 offset 0
     misc_feature    3445..3452
                     /label=PspXI
                     /ApEinfo_fwdcolor=#ff0000
                     /ApEinfo_revcolor=#ff0000
                     /ApEinfo_graphicformat=arrow_data {{0 1 2 0 0 -1} {} 0}
                     width 5 offset 0
ORIGIN
        1 gcttaagcgg tcgacggatc gggagatctc ccgatcccct atggtgcact ctcagtacaa
       61 tctgctctga tgccgcatag ttaagccagt atctgctccc tgcttgtgtg ttggaggtcg
      121 ctgagtagtg cgcgagcaaa atttaagcta caacaaggca aggcttgacc gacaattgca
      181 tgaagaatct gcttagggtt aggcgttttg cgctgcttcg cgatgtacgg gccagatata
      241 cgcgttgaca ttgattattg actagttatt aatagtaatc aattacgggg tcattagttc
      301 atagcccata tatggagttc cgcgttacat aacttacggt aaatggcccg cctggctgac
      361 cgcccaacga cccccgccca ttgacgtcaa taatgacgta tgttcccata gtaacgccaa
      421 tagggacttt ccattgacgt caatgggtgg agtatttacg gtaaactgcc cacttggcag
      481 tacatcaagt gtatcatatg ccaagtacgc cccctattga cgtcaatgac ggtaaatggc
      541 ccgcctggca ttatgcccag tacatgacct tatgggactt tcctacttgg cagtacatct
      601 acgtattagt catcgctatt accatggtga tgcggttttg gcagtacatc aatgggcgtg
      661 gatagcggtt tgactcacgg ggatttccaa gtctccaccc cattgacgtc aatgggagtt
      721 tgttttggca ccaaaatcaa cgggactttc caaaatgtcg taacaactcc gccccattga
      781 cgcaaatggg cggtaggcgt gtacggtggg aggtctatat aagcagcgcg ttttgcctgt
      841 actgggtctc tctggttaga ccagatctga gcctgggagc tctctggcta actagggaac
      901 ccactgctta agcctcaata aagcttgcct tgagtgcttc aagtagtgtg tgcccgtctg
      961 ttgtgtgact ctggtaacta gagatccctc agaccctttt agtcagtgtg gaaaatctct
     1021 agcagtggcg cccgaacagg gacttgaaag cgaaagggaa accagaggag ctctctcgac
     1081 gcaggactcg gcttgctgaa gcgcgcacgg caagaggcga ggggcggcga ctggtgagta
     1141 cgccaaaaat tttgactagc ggaggctaga aggagagaga tgggtgcgag agcgtcagta
     1201 ttaagcgggg gagaattaga tcgcgatggg aaaaaattcg gttaaggcca gggggaaaga
     1261 aaaaatataa attaaaacat atagtatggg caagcaggga gctagaacga ttcgcagtta
     1321 atcctggcct gttagaaaca tcagaaggct gtagacaaat actgggacag ctacaaccat
     1381 cccttcagac aggatcagaa gaacttagat cattatataa tacagtagca accctctatt
     1441 gtgtgcatca aaggatagag ataaaagaca ccaaggaagc tttagacaag atagaggaag
     1501 agcaaaacaa aagtaagacc accgcacagc aagcggccgg ccgcgctgat cttcagacct
     1561 ggaggaggag atatgaggga caattggaga agtgaattat ataaatataa agtagtaaaa
     1621 attgaaccat taggagtagc acccaccaag gcaaagagaa gagtggtgca gagagaaaaa
     1681 agagcagtgg gaataggagc tttgttcctt gggttcttgg gagcagcagg aagcactatg
     1741 ggcgcagcgt caatgacgct gacggtacag gccagacaat tattgtctgg tatagtgcag
     1801 cagcagaaca atttgctgag ggctattgag gcgcaacagc atctgttgca actcacagtc
     1861 tggggcatca agcagctcca ggcaagaatc ctggctgtgg aaagatacct aaaggatcaa
     1921 cagctcctgg ggatttgggg ttgctctgga aaactcattt gcaccactgc tgtgccttgg
     1981 aatgctagtt ggagtaataa atctctggaa cagatttgga atcacacgac ctggatggag
     2041 tgggacagag aaattaacaa ttacacaagc ttaatacact ccttaattga agaatcgcaa
     2101 aaccagcaag aaaagaatga acaagaatta ttggaattag ataaatgggc aagtttgtgg
     2161 aattggttta acataacaaa ttggctgtgg tatataaaat tattcataat gatagtagga
     2221 ggcttggtag gtttaagaat agtttttgct gtactttcta tagtgaatag agttaggcag
     2281 ggatattcac cattatcgtt tcagacccac ctcccaaccc cgaggggacc cgacaggccc
     2341 gaaggaatag aagaagaagg tggagagaga gacagagaca gatccattcg attagtgaac
     2401 ggatcggcac tgcgtgcgcc aattctgcag acaaatggca gtattcatcc acaattttaa
     2461 aagaaaaggg gggattgggg ggtacagtgc aggggaaaga atagtagaca taatagcaac
     2521 agacatacaa actaaagaat tacaaaaaca aattacaaaa attcaaaatt ttcgggttta
     2581 ttacagggac agcagagatc cagtttggtt agtaccgggc cctagagatc acgagactag
     2641 cctcgagaga tctgatcata atcagccata ccacatttgt agaggtttta cttgctttaa
     2701 aaaacctccc acacctcccc ctgaacctga aacataaaat gaatgcaatt gttgttgtta
     2761 acttgtttat tgcagcttat aatggttaca aataaggcaa tagcatcaca aatttcacaa
     2821 ataaggcatt tttttcactg cattctagtt ttggtttgtc caaactcatc aatgtatctt
     2881 atcatgtctg gatctcaaat ccctcggaag ctgcgcctgt catcgaattc ctgcagcccg
     2941 gtgcatgact aagctagtac cggttaggat gcatgctagc tcagttagcc tcccccatct
     3001 ctcgacgcgg ccgctcattt ttggcctggt tttttgcatt caaaggggat atcagtcaga
     3061 aaggttttaa ggctgtctat gaaatccgca taggtggtaa cttgtgtttc acagtccgtt
     3121 tccggagttg gggggcagta tgtctggtag tagctggctg tcatgttcaa ggcgcccttg
     3181 agtttggtga aattgccccg tagaccctgc tcgaatatct tcaggcgggt ctgcacacat
     3241 gttagcttct tgaaggagaa ctcgttagag acgacttcta cctcttcatt caacgtgaca
     3301 ggcatgtcat ccaggaggtt cagggcttct ttgatggcct ctacatgctt ccaaggccgg
     3361 gtgacagtga tgggtgagcg ggtgggtgct gagaggctgt agaccacaat gcccaggaaa
     3421 agtaaattct GCAGCCACAT ggtggctcga gcggaggctg gatcggtccc ggtgtcttct
     3481 atggaggtca aaacagcgtg gatggcgtct ccaggcgatc tgacggttca ctaaacgagc
     3541 tctgcttata taggcctccc accgtacacg cctaccctcg agaagcttga tatctctaga
     3601 gctctagTGT GCCCGTCAGT GGGCAGAGCG CACATCGCCC ACAGTCCCCG AGAAGTTGGG
     3661 GGGAGGGGTC GGCAATTGAA CCGGTGCCTA GAGAAGGTGG CGCGGGGTAA ACTGGGAAAG
     3721 TGATGTCGTG TACTGGCTCC GCCTTTTTCC CGAGGGTGGG GGAGAACCGT ATATAAGTGC
     3781 AGTAGTCGCC GTGAACGTTC TTTTTCGCAA CGGGTTTGCC GCCAGAACAg tgagCTAGCg
     3841 ctagcgatcg ccaccATGAC CGAGTACAAG CCCACGGTGC GCCTCGCCAC CCGCGACGAC
     3901 GTCCCCCGGG CCGTACGCAC CCTCGCCGCC GCGTTCGCCG ACTACCCCGC CACGCGCCAC
     3961 ACCGTCGACC CGGACCGCCA CATCGAGCGG GTCACCGAGC TGCAAGAACT CTTCCTCACG
     4021 CGCGTCGGGC TCGACATCGG CAAGGTGTGG GTCGCGGACG ACGGCGCCGC GGTGGCGGTC
     4081 TGGACCACGC CGGAGAGCGT CGAAGCGGGG GCGGTGTTCG CCGAGATCGG CCCGCGCATG
     4141 GCCGAGTTGA GCGGTTCCCG GCTGGCCGCG CAGCAACAGA TGGAAGGCCT CCTGGCGCCG
     4201 CACCGGCCCA AGGAGCCCGC GTGGTTCCTG GCCACCGTCG GCGTCTCGCC CGACCACCAG
     4261 GGCAAGGGTC TGGGCAGCGC CGTCGTGCTC CCCGGAGTGG AGGCGGCCGA GCGCGCCGGG
     4321 GTGCCCGCCT TCCTGGAGAC CTCCGCGCCC CGCAACCTCC CCTTCTACGA GCGGCTCGGC
     4381 TTCACCGTCA CCGCCGACGT CGAGGTGCCC GAAGGACCGC GCACCTGGTG CATGACCCGC
     4441 AAGCCCGGTG CCGGATCGGG AGAGGGCAGA GGAAGTCTGC TAACATGCGG TGACGTCGAG
     4501 GAGAATCCTG GCCCACCGGT CGCCACCATG GTGAGCAAGG GCGAGGAGGA TAACATGGCC
     4561 ATCATCAAGG AGTTCATGCG CTTCAAGGTG CACATGGAGG GCTCCGTGAA CGGCCACGAG
     4621 TTCGAGATCG AGGGCGAGGG CGAGGGCCGC CCCTACGAGG GCACCCAGAC CGCCAAGCTG
     4681 AAGGTGACCA AGGGTGGCCC CCTGCCCTTC GCCTGGGACA TCCTGTCCCC TCAGTTCATG
     4741 TACGGCTCCA AGGCCTACGT GAAGCACCCC GCCGACATCC CCGACTACTT GAAGCTGTCC
     4801 TTCCCCGAGG GCTTCAAGTG GGAGCGCGTG ATGAACTTCG AGGACGGCGG CGTGGTGACC
     4861 GTGACCCAGG ACTCCTCCCT GCAGGACGGC GAGTTCATCT ACAAGGTGAA GCTGCGCGGC
     4921 ACCAACTTCC CCTCCGACGG CCCCGTAATG CAGAAGAAGA CCATGGGCTG GGAGGCCTCC
     4981 TCCGAGCGGA TGTACCCCGA GGACGGCGCC CTGAAGGGCG AGATCAAGCA GAGGCTGAAG
     5041 CTGAAGGACG GCGGCCACTA CGACGCTGAG GTCAAGACCA CCTACAAGGC CAAGAAGCCC
     5101 GTGCAGCTGC CCGGCGCCTA CAACGTCAAC ATCAAGTTGG ACATCACCTC CCACAACGAG
     5161 GACTACACCA TCGTGGAACA GTACGAACGC GCCGAGGGCC GCCACTCCAC CGGCggcatg
     5221 gacgagctgt acaagGGAGC TGATCCAAAA AAGAAGAGAA AGGTATAGTT AATTAAgtcg
     5281 agggacctaa catgtttaag ggttccggtt ccactaggta caattcgata tcaagcttat
     5341 cgataatcaa cctctggatt acaaaatttg tgaaagattg actggtattc ttaactatgt
     5401 tgctcctttt acgctatgtg gatacgctgc tttaatgcct ttgtatcatg ctattgcttc
     5461 ccgtatggct ttcattttct cctccttgta taaatcctgg ttgctgtctc tttatgagga
     5521 gttgtggccc gttgtcaggc aacgtggcgt ggtgtgcact gtgtttgctg acgcaacccc
     5581 cactggttgg ggcattgcca ccacctgtca gctcctttcc gggactttcg ctttccccct
     5641 ccctattgcc acggcggaac tcatcgccgc ctgccttgcc cgctgctgga caggggctcg
     5701 gctgttgggc actgacaatt ccgtggtgtt gtcggggaaa tcatcgtcct ttccttggct
     5761 gctcgcctgt gttgccacct ggattctgcg cgggacgtcc ttctgctacg tcccttcggc
     5821 cctcaatcca gcggaccttc cttcccgcgg cctgctgccg gctctgcggc ctcttccgcg
     5881 tcttcgcctt cgccctcaga cgagtcggat ctccctttgg gccgcctccc cgcatcgata
     5941 ccgtcgacct cgatcgagac ctagaaaaac atggagcaat cacaagtagc aatacagcag
     6001 ctaccaatgc tgattgtgcc tggctagaag cacaagagga ggaggaggtg ggttttccag
     6061 tcacacctca ggtaccttta agaccaatga cttacaaggc agctgtagat cttagccact
     6121 ttttaaaaga aaagggggga ctggaagggc taattcactc ccaacgaaga caagatatcc
     6181 ttgatctgtg gatctaccac acacaaggct acttccctga ttggcagaac tacacaccag
     6241 ggccagggat cagatatcca ctgacctttg gatggtgcta caagctagta ccagttgagc
     6301 aagagaaggt agaagaagcc aatgaaggag agaacacccg cttgttacac cctgtgagcc
     6361 tgcatgggat ggatgacccg gagagagaag tattagagtg gaggtttgac agccgcctag
     6421 catttcatca catggcccga gagctgcatc cggactgtac tgggtctctc tggttagacc
     6481 agatctgagc ctgggagctc tctggctaac tagggaaccc actgcttaag cctcaataaa
     6541 gcttgccttg agtgcttcaa gtagtgtgtg cccgtctgtt gtgtgactct ggtaactaga
     6601 gatccctcag acccttttag tcagtgtgga aaatctctag cagcatgtga gcaaaaggcc
     6661 agcaaaaggc caggaaccgt aaaaaggccg cgttgctggc gtttttccat aggctccgcc
     6721 cccctgacga gcatcacaaa aatcgacgct caagtcagag gtggcgaaac ccgacaggac
     6781 tataaagata ccaggcgttt ccccctggaa gctccctcgt gcgctctcct gttccgaccc
     6841 tgccgcttac cggatacctg tccgcctttc tcccttcggg aagcgtggcg ctttctcata
     6901 gctcacgctg taggtatctc agttcggtgt aggtcgttcg ctccaagctg ggctgtgtgc
     6961 acgaaccccc cgttcagccc gaccgctgcg ccttatccgg taactatcgt cttgagtcca
     7021 acccggtaag acacgactta tcgccactgg cagcagccac tggtaacagg attagcagag
     7081 cgaggtatgt aggcggtgct acagagttct tgaagtggtg gcctaactac ggctacacta
     7141 gaagaacagt atttggtatc tgcgctctgc tgaagccagt taccttcgga aaaagagttg
     7201 gtagctcttg atccggcaaa caaaccaccg ctggtagcgg tggttttttt gtttgcaagc
     7261 agcagattac gcgcagaaaa aaaggatctc aagaagatcc tttgatcttt tctacggggt
     7321 ctgacgctca gtggaacgaa aactcacgtt aagggatttt ggtcatgaga ttatcaaaaa
     7381 ggatcttcac ctagatcctt ttaaattaaa aatgaagttt taaatcaatc taaagtatat
     7441 atgagtaaac ttggtctgac agttaccaat gcttaatcag tgaggcacct atctcagcga
     7501 tctgtctatt tcgttcatcc atagttgcct gactccccgt cgtgtagata actacgatac
     7561 gggagggctt accatctggc cccagtgctg caatgatacc gcgagaccca cgctcaccgg
     7621 ctccagattt atcagcaata aaccagccag ccggaagggc cgagcgcaga agtggtcctg
     7681 caactttatc cgcctccatc cagtctatta attgttgccg ggaagctaga gtaagtagtt
     7741 cgccagttaa tagtttgcgc aacgttgttg ccattgctac aggcatcgtg gtgtcacgct
     7801 cgtcgtttgg tatggcttca ttcagctccg gttcccaacg atcaaggcga gttacatgat
     7861 cccccatgtt gtgcaaaaaa gcggttagct ccttcggtcc tccgatcgtt gtcagaagta
     7921 agttggccgc agtgttatca ctcatggtta tggcagcact gcataattct cttactgtca
     7981 tgccatccgt aagatgcttt tctgtgactg gtgagtactc aaccaagtca ttctgagaat
     8041 agtgtatgcg gcgaccgagt tgctcttgcc cggcgtcaat acgggataat accgcgccac
     8101 atagcagaac tttaaaagtg ctcatcattg gaaaacgttc ttcggggcga aaactctcaa
     8161 ggatcttacc gctgttgaga tccagttcga tgtaacccac tcgtgcaccc aactgatctt
     8221 cagcatcttt tactttcacc agcgtttctg ggtgagcaaa aacaggaagg caaaatgccg
     8281 caaaaaaggg aataagggcg acacggaaat gttgaatact catactcttc ctttttcaat
     8341 attattgaag catttatcag ggttattgtc tcatgagcgg atacatattt gaatgtattt
     8401 agaaaaataa acaaataggg gttccgcgca catttccccg aaaagtgcca cctgac
//
